# Supplementary material for: Update on the practice of premarital screening for sickle cell traits in Africa: a systematic review and meta-analysis
Source: BMC Public Health. 2024 May 31;24:1467. doi: 10.1186/s12889-024-19001-y (PMC11143629; doi:10.1186/s12889-024-19001-y)
Supplement: Supplementary file 1 — Supplementary Material 1 [file 12889_2024_19001_MOESM1_ESM.xlsx]

## Sheet: Sheet1
List of Studies Included and Data Extracted
SN	Authors	Title	Year	Country	Sample size	Study Population	Females	Males	Uptake of SCTS	SCD Awarenes	Muslim	Christians	Study Design	Study Period
1	Agbozo et al	Assessing knowledge of sickle cell disease and health beliefs on premarital genetic screening among healthcare trainees at a tertiary institution: A cross-sectional study	2023	Ghana	451	Females	451		162	321			CR	2020
2	Oluwole et al	Knowledge, attitude and premarital screening practices for sickle cell disease among young unmarried adults in an urban community in Lagos, Nigeria	2022	Nigeria	300	Both	122	188	129	139	64	236	CR	2019
3	Ameen et al	Prevalence of heamoglobin genotype screening and awareness of SCD among undergraduate students of unilorin	2016	Nigeria	372	Both	186	186	105	346	39	66	CR	2014
4	Olakunle et al	Knowledge and attitude of secondary school students in Jos, Nigeria on sickle cell disease	2013	Nigeria	137	Both	67	70	81	131	12	121	CR	NR
5	Alao et al	Knowledge of sickle cell disease and haemoglobin electrophoresis: a survey of students of a tertiary institution.	2009	Nigeria	300	Both	120	180	141	247	15	129	CR	2008
6	Abioye-Kuteyi et al	Sickle cell knowledge, premarital screening and marital decisions among local government workers in Ile-Ife, Nigeria	2009	Nigeria	300	Both	171	129	260	93	NR	NR	CR	NR
7	Kisakye et al	Sickle cell trait screening in students in a Ugandan university: a cross-sectional study	2022	Uganda	315	Both	122	193	77	295	23	292	CR	2021
8	Moronkola et al	University students in Nigeria: knowledge, attitude toward sickle cell disease, and genetic counseling before marriage	2006	Nigeria	783	Both	393	390	600	602	0	789	CR	2003
9	Ngwengi et al	Distribution of haemoglobin genotypes, knowledge, attitude and practices towards sickle cell disease among unmarried youths in the Buea Health District, Cameroon	2020	Cameroun	410	Both	211	199	48	84	2	408	CR	2017
10	Kanma-Okafor et al	Sickle cell disease prevention: How prepared are the senior secondary school students in Surulere Local Government Area, Lagos, Nigeria?	2022	Nigeria	300	Both	190	110	196	189	147	153	CR	NR
11	Oluwadamilola et al	Knowledge, attitude and control practices of sickle cell diseases among senior secondary students in Osun State, Nigeria	2021	NIGERIA	420	Both	239	189	230	246	180	240	CR	NR
12	Bademosi et al	Knowledge, Attitude and Acceptability of premarital genetic services for sickle cell disease among undergraduates of a Nigerian private tertiary institution	2016	Nigeria	377	Both	229	148	322	336	47	325	CR	NR
13	Tusuubira et al	Knowledge, perception and practices towards sickle cell disease: a community survey among adults in Lubaga division, Kampala Uganda	2018	Uganda	110	Both	63	39	20	93	NR	NR	CR	2016
14	Arthur et al	Assessing public knowledge of clinical and social issues of sickle cell disease: A study in the Kumasi metropolis of Ghana	2022	Ghana	405	Both	148	257	145	251	54	342	CR	2021
15	Bazuaye et al	Knowledge and Attitude of Senior Secondary School Studentsin Benin City Nigeria to Sickle Cell Disease	2009	Nigeria	850	Both	518	332	272	153	17	807	CR	2007
Key: * SCTS = Sickle Cell Trait Screening, *CR = Cross sectional, *NR = Not Reported, *SCD = Sickle Cell Disease, *SN = Serial Number
